# Supplementary material for: Experimental generation of fulgurite under realistic lightning discharge conditions
Source: Sci Rep. 2023 Jul 19;13:11685. doi: 10.1038/s41598-023-38781-8 (PMC10356921; doi:10.1038/s41598-023-38781-8)
Supplement: Supplementary file 2 — Supplementary Table 1. [file 41598_2023_38781_MOESM2_ESM.xlsx]

## Sheet: SUPPLEMENTARY TABLE 1
	Supplementary Table 1: The data of Helium pycnometer analysis
		Experimentally generated fulgurites										Synthesized LSB* glass
		T100		T200		T300		T400		T500
	Run	Volume (cm3)	Density. (g cm-3)	Volume (cm3)	Density (g cm-3)	Volume (cm3)	Density (g cm-3)	Volume (cm3)	Density (g cm-3)	Volume (cm3)	Density (g cm-3)	Volume (cm3)	Density (g cm-3)
	1	0.6377	2.4877	0.6356	2.4824	0.6436	2.4592	0.6468	2.4755	0.6395	2.4575	0.6292	2.4231
	2	0.6372	2.4898	0.6396	2.4668	0.6439	2.4581	0.642	2.4941	0.6283	2.5014	0.6279	2.4283
	3	0.636	2.4943	0.6346	2.4862	0.6114	2.4679	0.6411	2.4973	0.6292	2.4977	0.6278	2.4285
	4	0.6377	2.4879	0.6367	2.4779	0.6411	2.4691	0.6409	2.4983	0.6296	2.4963	0.6291	2.4237
	5	0.6381	2.4862	0.6382	2.4724	0.6413	2.4683	0.6434	2.4885	0.6297	2.4958	0.6295	2.4221
	6	0.6379	2.4869	0.6391	2.4688	0.6412	2.4684	0.6435	2.488	0.6273	2.5052	0.6291	2.4236
	7	0.6369	2.491	0.6382	2.4722	0.6438	2.4585	0.6431	2.4897	0.6293	2.4975	0.6302	2.4193
	8	0.6369	2.4907	0.637	2.4769	0.644	2.4579	0.6446	2.4838	0.6182	2.5018	0.6291	2.4237
	9	0.6369	2.4909	0.6382	2.4722	0.6454	2.4524	0.6445	2.4843	0.6334	2.481	0.6304	2.4185
	10	0.6367	2.4915	0.6387	2.4703	0.645	2.4538	0.6458	2.4793	0.6341	2.4785	0.6296	2.4215
	Average	0.6372	2.48969	0.63759	2.47461	0.64007	2.46136	0.64357	2.48788	0.62986	2.49127	0.62919	2.42323
	* The name LSB refers the Laacher See Bims deposit, Germany.
